# Supplementary material for: Sarcopenia in Patients with Chronic Thromboembolic Pulmonary Hypertension
Source: J Cardiovasc Dev Dis. 2025 Apr 22;12(5):162. doi: 10.3390/jcdd12050162 (PMC12112501; doi:10.3390/jcdd12050162)
Supplement: Supplementary file 1 [file jcdd-12-00162-s001.zip]

Archive with 1 entries (1 files):
- jcdd-3562915-supplementary.pdf
